# Supplementary material for: Different Dynamics in 6aJL2 Proteins Associated with AL Amyloidosis, a Conformational Disease
Source: Int J Mol Sci. 2019 Aug 21;20(17):4078. doi: 10.3390/ijms20174078 (PMC6747610; doi:10.3390/ijms20174078)
Supplement: Supplementary file 1 [file ijms-20-04078-s001.zip]

Archive with 1 entries (1 files):
- ijms-496509-SI.pdf
